# Supplementary material for: In Situ Monitoring of Drug Precipitation from Digesting Lipid Formulations Using Low-Frequency Raman Scattering Spectroscopy
Source: Pharmaceutics. 2023 Jul 17;15(7):1968. doi: 10.3390/pharmaceutics15071968 (PMC10383805; doi:10.3390/pharmaceutics15071968)
Supplement: Supplementary file 1 [file pharmaceutics-15-01968-s001.zip]

Archive with 1 entries (1 files):
- pharmaceutics-2454376-supplementary.pdf
